# Supplementary material for: Melt inclusion vapour bubbles: the hidden reservoir for major and volatile elements
Source: Sci Rep. 2020 Jun 3;10:9034. doi: 10.1038/s41598-020-65226-3 (PMC7270139; doi:10.1038/s41598-020-65226-3)
Supplement: Supplementary file 2 — Supplementary information. [file 41598_2020_65226_MOESM2_ESM.xlsx]

## Sheet: Supplementary Table S1
Melt inclusion vapour bubbles: the hidden reservoir for major and volatile elements.
Swetha Venugopal* a, b, Federica Schiavi b, Severine Moune b, c, d, Nathalie Bolfan-Casanova b, Timothy Druitt b and Glyn Williams-Jones a
								Whole rock composition
Volcanic Field	Sample name	Latitude	Longitude	Rock type	Classification	Phenocrysts and microlites	Olivine host size (µm)	SiO2	Fe2O3	FeO*	MgO	CaO	Na2O	K2O
Garibaldi Lake VF	The Cinder Cone	49.9717	-123.007	Tephra	Basalt	Pyroxene and olivine	300 - 400	54.5773	7.75482	2.67345	5.62142	7.32452	4.25266	0.811696
Mount Cayley VF	Tricouni Peak (SE)	50.1542	-123.399	Subglacial lava flow	Basaltic andesite	Pyroxene, plagioclase and olivine	500 - 1000	53.481	8.12417	2.7796	5.27882	8.37236	3.86759	0.843554
Mount Meager VF	Cracked Mountain	50.6572	-123.595	Breccia	Basalt	Plagioclase, pyroxene and olivine	300 - 500	48.64	11.7	3.8695	9	8.47	3.48	0.84

## Sheet: Supplementary Table S2
Melt inclusion vapour bubbles: the hidden reservoir for major and volatile elements.
Swetha Venugopal* a, b, Federica Schiavi b, Severine Moune b, c, d, Nathalie Bolfan-Casanova b, Timothy Druitt b and Glyn Williams-Jones a
	Bubbles hosted in crystallised MI before re-heating								Bubble hosted in glassy MI
	Cay 16 4.3	Cay 18-2	Cay 18-2-2	Cay 18-2b	Brhm 1	Bhrm 2	Brhm 3	Brhm 33 Pre*	MMA 2	MMA 6b	MMA9b	MMA3b	MMA100*	MMA200*	MMA300*
CO2 Fermi band 1	1388.18	1387.99	1387.53	1387.53	1386.95	1387.12	1387.13	1387.78	1387.69	1387.32	1387.4	1387.53	1387.65	1387.68	1387.62
CO2 Fermi band 2	1284.87	1284.84	1284.22	1284.09	1283.25	1283.68	1283.69	1284.26	1284.12	1283.59	1283.85	1284.2	1284.61	1285.38	1285.33
Distance (∆)	103.31	103.15	103.31	103.44	103.7	103.44	103.44	103.52	103.57	103.73	103.55	103.33	103.04	102.3	102.29
CO2 density (Wang et al. 2011)
density (g/cm3)	0.238471	0.167636	0.238471	0.298195	0.421103	0.298195	0.298195	0.34	0.36	0.435426	0.3498	0.25	0.12	0.229895	0.229895
bubble diameter (μm)	10	11	10	7	15	10	9	12	15	10	11	10	18	28	26
bubble radius (cm)	0.0005	0.00055	0.0005	0.00035	0.00075	0.0005	0.00045	0.0006	0.00075	0.0005	0.00055	0.0005	0.0009	0.0014	0.0013
volume of bubble (cm3)	5.23333e-10	6.96557e-10	5.23333e-10	1.79503e-10	1.76625e-09	5.23333e-10	3.8151e-10	9.03e-10	1.8e-09	5.23333e-10	6.96557e-10	5.23e-10	3.05208e-09	1.41e-08	9.19811e-09
error in volume (+/- cm3)	4.63045e-09	6.10416e-09	8.85061e-09	2.01797e-09	1.44775e-08	1.74165e-08	8.38171e-09	2.04728e-08	5.81109e-09	7.66997e-09	5.03237e-09	4.15317e-09	1.30708e-08	1.3116e-07	2.59908e-08
volume of melt inclusion (cm3)	1.27358e-08	1.884e-08	3.14586e-08	4.06944e-09	6.54167e-08	8.10539e-08	2.90387e-08	1.06823e-07	3.4854e-08	2.57229e-08	1.41509e-08	1.0048e-08	5.53896e-08	1.14976e-06	1.5072e-07
a,c	13	15	17	9	25	22	17	27	15	16	13	10	21	65	30
b	18	20	26	12	25	40	24	35	37	24	20	24	30	65	40
% error volume	52.1	58.7	65.5	25.7	74	75	65.1	78	53.8	62.9	53.6	44	72	60	80.5
volume of melt inclusion without bubble	1.22125e-08	1.81434e-08	3.09353e-08	3.88994e-09	6.36504e-08	8.05305e-08	2.86572e-08	1.0592e-07	3.3054e-08	2.51995e-08	1.34544e-08	9.525e-09	5.23375e-08	1.13566e-06	1.41522e-07
mass of glass w/o bubble (g)	3.17525e-08	4.7173e-08	8.04317e-08	1.01138e-08	1.65491e-07	2.09379e-07	7.45087e-08	2.75391e-07	8.59404e-08	6.55188e-08	3.49814e-08	2.4765e-08	1.36078e-07	2.95272e-06	3.67957e-07
mass of glass w/ bubble (g)	3.31132e-08	4.8984e-08	8.17924e-08	1.05805e-08	1.70083e-07	2.1074e-07	7.55007e-08	2.77739e-07	9.06204e-08	6.68795e-08	3.67924e-08	2.61248e-08	1.44013e-07	2.98938e-06	3.91872e-07
volume % of bubble	4.10914	3.69722	1.66356	4.41101	2.7	0.645661	1.3138	0.8	5	2.03451	4.92234	5.20502	5.5102	1.22634	6.10278
mass of CO2 (g) in bubble (maximum values)	1.248e-10	1.16768e-10	1.248e-10	5.3527e-11	7.43774e-10	1.56055e-10	1.13764e-10	3.0702e-10	6.48e-10	2.27873e-10	2.43656e-10	1.3075e-10	3.6625e-10	3.24152e-09	2.1146e-09
CO2 in glass (ppm) (Venugopal et al. 2020)									1158	1320	1283	1372	1200	1328	1372
CO2 in glass (g)									9.9519e-11	8.64848e-11	4.48811e-11	3.39776e-11	1.63293e-10	3.92122e-09	5.04837e-10
Inferred CO2 before re-heating (g)	3.25702e-11	5.0982e-11	9.94611e-11	1.25795e-11	1.04625e-10	2.00297e-10	1.04317e-10	1.9133e-10
Inferred CO2 before re-heating (ppm)	1025.75	1080.75	1236.59	1243.79	632.21	956.621	1400.07	694.755
total grams of CO2 (bubble + glass) (maximum values)	1.5737e-10	1.6775e-10	2.24261e-10	6.61065e-11	8.48399e-10	3.56352e-10	2.18081e-10	4.9835e-10	7.47519e-10	3.14358e-10	2.88537e-10	1.64728e-10	5.29543e-10	7.16274e-09	2.61944e-09
% of CO2 in bubble (maximum values)	79.3035	69.6083	55.6494	80.9708	87.6679	43.7925	52.166	61.6074	86.6868	72.4884	84.4453	79.3735	69.1634	45.2553	80.7273
CO2 ppm total (maximum values)	4752.49	3424.58	2741.83	6247.93	4988.14	1690.96	2888.47	1794.31	8248.9	4700.36	7842.28	6305.41	3677.05	2396.06	6684.43
	After re-heating
	Cay 16 4.3	Cay 18-2	Cay 18-2-2	Cay 18-2b	Brhm 1	Bhrm 2	Brhm 3	Brhm 33 Post*
CO2 Fermi band 1	1387.58	1387.98	1387.25	1387.32	1386.81	1387.13	1387.42	1387.6
CO2 Fermi band 2	1284.54	1284.88	1284.14	1284.05	1283.37	1283.87	1284.06	1284.17
Distance (∆)	103.04	103.1	103.11	103.27	103.44	103.26	103.36	103.36
density (g/cm3) (Wang et al. 2011)	0.121152	0.146256	0.1505	0.220451	0.298195	0.215976	0.261247	0.29
bubble diameter (μm)	13	12	13	8	17	13	11	13
bubble radius (cm)	0.00065	0.0006	0.00065	0.0004	0.00085	0.00065	0.00055	0.00065
volume of bubble (cm3)	1.14976e-09	9.0432e-10	1.14976e-09	2.67947e-10	2.57114e-09	1.14976e-09	6.96557e-10	1.15e-09
Increase in bubble volume?	Yes	Yes	Yes	Yes	Yes	Yes	Yes	Yes
% increase in volume of bubble	119.7	29.8272	119.7	49.2711	45.5704	119.7	82.5789	27.3533
volume of melt inclusion cm3	1.27358e-08	1.884e-08	3.14586e-08	4.06944e-09	6.54167e-08	8.10539e-08	2.90387e-08	1.06823e-07
volume of melt inclusion without bubble	1.15861e-08	1.79357e-08	3.03089e-08	3.80149e-09	6.28455e-08	7.99041e-08	2.83422e-08	1.05673e-07
mass of glass w/o bubble (g)	3.01238e-08	4.66328e-08	7.8803e-08	9.88388e-09	1.63398e-07	2.07751e-07	7.36896e-08	2.74749e-07
mass of glass w/ bubble (g)	3.31132e-08	4.8984e-08	8.17924e-08	1.05805e-08	1.70083e-07	2.1074e-07	7.55007e-08	2.77739e-07
volume % of bubble	9.02778	4.8	3.65484	6.58436	3.9304	1.41852	2.39872	1
mass of CO2 (g) in bubble (maximum values)	1.39296e-10	1.32262e-10	1.73039e-10	5.90692e-11	7.667e-10	2.48322e-10	1.81974e-10	3.335e-10
mass of CO2 gained by bubble (g)	1.44959e-11	1.54945e-11	4.82391e-11	5.54221e-12	2.2926e-11	9.22664e-11	6.82093e-11	2.648e-11
CO2 in glass (ppm) (Venugopal et al. 2019)	600	761	650	712	500	520	490	600
mass of CO2 in glass (g)	1.80743e-11	3.54875e-11	5.1222e-11	7.03732e-12	8.16992e-11	1.0803e-10	3.61079e-11	1.6485e-10
CO2 lost by glass (g)	1.44959e-11	1.54945e-11	4.82391e-11	5.54221e-12	2.2926e-11	9.22664e-11	6.82093e-11	2.648e-11
CO2 lost by glass (ppm)	481.21	332.266	612.148	560.732	140.307	444.121	925.629	96.3788
Difference in glass CO2 before and after re-heating (ppm)	425.75	319.746	586.59	531.795	132.21	436.621	910.066	94.7549
total grams of CO2 (bubble + glass)	1.5737e-10	1.6775e-10	2.24261e-10	6.61065e-11	8.48399e-10	3.56352e-10	2.18081e-10	4.9835e-10
CO2 ppm total (maximum values)	4752.49	3424.58	2741.83	6247.93	4988.14	1690.96	2888.47	1794.31
% of CO2 in bubble (maximum values)	88.5148	78.845	77.1597	89.3546	90.3702	69.6844	83.4429	66.9209
		Table S3. Major oxide and volatile element composition (wt%) of the glassy portion of MIs in this study provided by Venugopal et al. (2020), and calculated magmatic conditions. Garibaldi Lake and Mount Cayley MIs were reheated to dissolve the daughter crystals back into the glass. Mount Meager MIs are naturally glassy. Reheating establishes equilibrium between MI and olivine host (KD = 0.30-0.33)…

## Sheet: Supplementary Table S3
Melt inclusion vapour bubbles: the hidden reservoir for major and volatile elements.
Swetha Venugopal* a, b, Federica Schiavi b, Severine Moune b, c, d, Nathalie Bolfan-Casanova b, Timothy Druitt b and Glyn Williams-Jones a
	Table S3. Major oxide and volatile element composition (wt%) of the glassy portion of MIs in this study provided by Venugopal et al. (2020), and calculated magmatic conditions. Garibaldi Lake and Mount Cayley MIs were reheated to dissolve the daughter crystals back into the glass. Mount Meager MIs are naturally glassy. Reheating establishes equilibrium between MI and olivine host (KD = 0.30-0.33)…
Volcano	Fo Host	Sample	SiO2	TiO2	Al2O3	FeO*	FeO*a	FeO tot	MnO	MgO	CaO	Na2O	K2O	P2O5	Cl ppm	S ppm	S ppmb	CO2 (ppm) glassy	± CO2 (ppm)	H2O	±H2O	total CO2 (glass + bubble)c ppm	total CO2 (glass + bubble)d ppm	KD	Fe3+/Fetot	T (˚C)	P (MPa)e	P (MPa)f
Garibaldi	85.2423	BrhmPyc C.2-2	46.9031	1.41765	17.9846	6.5748		8.71784	0.107474		11.0101	3.10596	0.477311	0.588818	1536.6	286.2		551.341	1.8	0.434643	0.00098	2200.74		0.324061		1134	142.6
Garibaldi	88.0694	Brhm33 *	50.8128	1.13432	20.0922	4	4.23	5.40428	0	5.28614	10.7137	4.21179	1.17315	0.42647	1569.6	420	1384	750	55.2	0.797602	0.0022	1794		0.318876		1117	142.6	225
Garibaldi	80.0861	CC D-1 att2	54.7574	0.79698	18.3713	6.36924		8.66092	0.138306	4.75027	7.64793	3.86691	0.839604	0.145299	1084	169.6				0.245254	0.0022	3759.55		0.330573		1140	428.884
Garibaldi	78.7191	CC D-2	57.2592	0.984504	18.5308	6.14545		8.56845	0.170202	3.98451	7.97102	3.28126	1.01095	0.425562	522.4							6047.53		0.312442		1133	580.229
Garibaldi	81.7276	CC D.1-1 att2	52.0751	0.801252	18.6689	6.22165		8.28796	0.125388	4.78157	7.60407	3.59435	0.72468	0.342684	1061.4	237.6				2.05067	0.019	3206.89		0.306288		1142	392.044
Garibaldi	79.0938	CC D.1-2	50.3967	0.966424	16.006	9.20293		12.084	0.344968	6.01751	6.79845	4.15171	0.716793	0.252841	1108	226.8								0.308078		1178
Garibaldi	80.4804	CC D.1-3	52.1586	0.943936	18.954	6.44564		8.79061	0.1344	4.89912	7.61894	3.79456	0.674688	0.479136	972	100.6						3566.5		0.328603		1135	397.623
Garibaldi	80.4804	CC D.1-3 mi2	53.9762	1.02352	16.6643	7.80852		10.327	0.111672	6.0262	6.98871	3.18416	0.878904	0.427896	899.6	158								0.333653		1166
	STDEV		3.12761	0.199166	1.29352	1.48435		1.88851	0.0960751	0.735118	1.63122	0.428837	0.214746	0.137484	338.663	103.991										19.5845	172.772
Cayley	87.63	Cay16 A.1-1 att3	51.595	1.07611	19.7605	4.41227		5.8062	0.291712	5.6032	10.608	4.15478	1.11173	0.485374	1694.8	485.2		461.641	2.4	0.484822	0.0016	4374.18		0.319542		1124	369.729
Cayley	87.473	Cay16 A.1-2	51.9144	1.16694	19.5558	3.67603		4.93833	0.118152	4.64866	10.2776	4.46029	1.16186	0.42174	1487.8	423.6		88.4092	1.2	0.440208	0.00087			0.322819		1090
Cayley	87.7941	Cay 16 4.3*	50.6802	1.15192	19.6451	4.30223		5.88506	0.08249	5.5495	10.5266	4.11139	1.09723	0.41132	1517.6	592.6		911	78			4752		0.319671		1138
Cayley	88.1485	Cay16 A.2-2 att3	49.2504	1.23898	18.708	4.34167		5.78104	0.177768	5.38374	10.3263	4.29516	1.19718	0.315252	1531.6	236				0.0237287				0.297183		1127
Cayley	87.9722	Cay16 A.2-3 att2	49.1594	1.11629	18.7134	4.70338		6.2401	0.174744	5.73588	10.4864	3.70418	1.1002	0.288468	1533	441.2		497.414	2.6	0.52953	0.00053	3701.76		0.297213		1135	325.782
Cayley	88.5956	Cay16 A.2-4 att3	47.3167	1.0918	17.386	4.99679		6.5403	0.180412	6.45286	10.014	3.04432	1.04315	0.607698	1629.2	522								0.305533		1137
Cayley	87.9167	Cay16 A-1-new att2	55.5941	1.03714	18.7309	3.99113		5.35884	0.054391	4.99972	9.90271	4.61299	1.21982	0.482434	1514	564								0.306904		1139
Cayley	86.5329	Cay18 B-1--1	50.5331	1.23821	19.7362	4.40912		6.14011	0.16698	5.18398	11.2757	4.48212	0.727835	0.614675	1703.8	434.2		545.797	1.1	0.0809563		2462.27		0.326169		1127	214.339
Cayley	86.3136	Cay 18-2*	49.4812	1.22472	19.4056	4.76314		6.77848	0.0648	5.46908	11.5469	4.49928	0.71028	0.64152	1526.6	504.6		861	2.1	0.0450789		3452		0.326096		1129	329.277
Cayley	86.6792	Cay 18-2-2*	51.4899	1.10933	17.8559	4.5632		6.29461	0.060306	5.00857	10.8546	4.15256	0.715578	0.30666	1643.6	435.4		1096	17	0.890482	0.0021	2742		0.300676		1137
Cayley	86.8688	Cay 18-2b*	47.6607	1.34108	19.1855	5.00824		6.928	0.346028	5.85127	11.1743	4.78825	0.58696	0.418644	1538.2	530.4		1123	13	0.595035	0.0013	6248		0.314807		1140
Cayley	86.6335	Cay18 B.1-1 att3	46.9909	1.31734	18.3323	5.55046		7.48634	0.172032	6.23026	10.979	4.39298	0.632912	0.246512	1432	472.8								0.308708		1149
	STDEV		2.4027	0.0965116	0.772418	0.495274		0.698978	0.0909226	0.519013	0.510671	0.465732	0.243314	0.134274	84.8408	91.3892										14.6846	66.6809
Meager	81	MMAbb1 mi2	50.3479	1.4453	17.654	6.51117		8.1354	0.194	4.5682	9.803	3.4435	0.7372	0.3686	651.4	3057.8								0.298435	0.22	1124.16
Meager	82	MMAb1 mi1	49.1078	1.32928	18.0544	7.10429		8.99872	0.13888	5.23888	9.34608	3.71008	0.76384	0.35712	602.2	2698.2		1157.22	90.8	1.33	0.049	3000		0.296731	0.18	1125.33
Meager	80	MMAb2 mi1 - 2	50.13	1.37	17.57	7.1225		9.06	0.14	4.98	9.12	3.73	0.75	0.47	613.8	2579.4								0.303073	0.19	1134.67
Meager	83	MMA300*	50.13	1.33	17.89	6.05333	7.8	7.7	0.09	5.33	9.33	4	0.76	0.19	534.8	2538	15623	1372.2	7.2	2.73	0.047	6684	6893	0.326339	0.17	1127.02	609.9	665
Meager	81	MMAb4 mi1	49.66	1.47	16.91	6.60364		8.4	0.18	5.04	8.46	4.18	0.77	0.39	632.4	2267.2								0.323799	0.19	1133.01
Meager	82	MMAb5 mi2	49.8	1.49	17.76	6.69798		8.52	0.05	5.27	9.04	3.95	0.73	0.38	581	4131.8								0.313081	0.18	1133.14
Meager	82	MMAb5 mi1	48.81	1.4	17.3	6.37566		8.11	0.11	5.28	9.01	3.96	0.78	0.42	592	2906.2		1429.07	12	2.8	0.038	3500		0.326421	0.2	1138.98	212.23
Meager		MMAb 7 mi1	51.57	1.195	18.01			7.466	0.139	4.32	8.59	4.62	0.907	0.2947	511.6	2670.8		1435.68	65.8	2.45	0.028	2297			0.2
Meager	81	MMAb8 mi1	48.414	1.3818	18.0516	6.63646		8.3466	0.1078	4.7298	9.9314	3.7338	0.7154	0.4508	579	2742.2		1282.78	26.8	2.32	0.051	2309		0.297071	0.2	1098.83	162.05
Meager	80	MMAb9 mi1	49.7	1.37	16.94	7.32689		9.32	0.08	5.11	8.96	3.78	0.74	0.35	510.6	2658.6		1506.45	6.3	3.12	0.046	6345.51		0.318255	0.2	1128.71	618.432
Meager	79	MMAb10 mi3	49.14	1.31	17.27	7.1225		9.06	0.18	5.22	9.19	3.45	0.74	0.33	581.8	2779.2		1428.31	9.8	3.09	0.034	4000		0.345247		1131.77	213.11
Meager	77	MMAb10 mi1	49.81	1.48	16.81	7.83789		9.97	0.07	4.89	7.98	3.95	0.79	0.36	608.8	2215.8		755.648	21.2	1.51	0.051			0.31861		1123.09
Meager	77	MMAb10 mi2	50.24	1.54	17.15	7.32689		9.32	0.11	4.52	7.25	3.56	0.8	0.52	592.2	3609.8				2.9	0.03			0.315042		1113.24
Meager	78	MMAb11 mi1-2	50.13	1.49	16.77	7.51557		9.56	0.06	4.79	8.37	3.38	0.75	0.4	638.2	2282.8								0.320992	0.26	1120.46
Meager	82	MMAb12 mi1	50.81	1.47	17.82	6.33635		8.06	0.09	5.35	8.52	4.24	0.78	0.37	604	2280.4		955.301	5.9	2.68	0.04	1729		0.327001	0.19	1138.87	169.985
Meager	81	MMAb13 mi1-2	49.21	1.36	17.17	6.55647		8.34	0.18	5.48	9.06	3.54	0.77	0.47	577	2728.2		1316.73	7.9	2.82	0.045	1316.73		0.349886		1135.16	196.03
Meager	81	MMAb13 mi2-2	48.37	1.28	17.13	6.36779		8.1	0.12	5.46	9.43	3.39	0.77	0.42	589.4	2774.2		1366.05	5.9	2.77	0.045	2500		0.358938	0.19	1138.57	188.38
Meager	81	MMAb15 mi2	51.6	1.33	17.96	7.14608		9.09	0.05	5.17	9.3	4.12	0.79	0.34	527.6	2837.6								0.301006	0.2	1138.06
Meager	81	MMA200*	49.11	1.28	17.11	5.93	5.93	8.68	0.07	5.33	9.12	3.89	0.8	0.42	578.6	2857.4	3033	1327.72	6.9	2.89	0.041	2396	2809	0.319202	0.15	1130.29	210.27	375
Meager	82	MMAb16 mi1-2	49.27	1.6	17.24	6.26559		7.97	0.15	5.35	9.35	3.82	0.74	0.33	592.4	2573								0.327492	0.19	1134.53
	STDEV		0.894091	0.100315	0.440299	0.524839		0.662152	0.0459029	0.333342	0.622594	0.321096	0.0402951	0.0718527	38.8103	451.146										10.0569	186.533
